# Supplementary material for: Comparison of Midazolam and Diazepam for Sedation in Patients Undergoing Double-Balloon Endoscopic Retrograde Cholangiopancreatography: A Propensity Score-Matched Analysis
Source: J Clin Med. 2025 Mar 27;14(7):2287. doi: 10.3390/jcm14072287 (PMC11989694; doi:10.3390/jcm14072287)
Supplement: Supplementary file 1 [file jcm-14-02287-s001.zip]

Archive with 1 entries (1 files):
- jcm-3527742-supplementary.pdf
